# Supplementary material for: In Vitro Effect of Three-Antibiotic Combinations plus Potential Antibiofilm Agents against Biofilm-Producing Mycobacterium avium and Mycobacterium intracellulare Clinical Isolates
Source: Antibiotics (Basel). 2023 Sep 6;12(9):1409. doi: 10.3390/antibiotics12091409 (PMC10526108; doi:10.3390/antibiotics12091409)
Supplement: Supplementary file 1 [file antibiotics-12-01409-s001.zip]

Archive with 1 entries (1 files):
- antibiotics-2570201-supplementary.pdf
